# Supplementary material for: Giant Atrial Dilatation: Systematic Review of Reported Cases from the Last Decade and an Illustrative Case with Dysphagia and Severe Dysphonia
Source: J Clin Med. 2025 Nov 4;14(21):7832. doi: 10.3390/jcm14217832 (PMC12609978; doi:10.3390/jcm14217832)
Supplement: Supplementary file 1 [file jcm-14-07832-s001.zip]

Archive with 2 entries (2 files):
- Supplementary File S1. PRISMA 2020 for Abstracts Checklist .pdf
- Supplementary File S2. PRISMA 2020 Checklist.pdf
